# Supplementary material for: Impaired Spermatogenesis in Infertile Patients with Orchitis and Experimental Autoimmune Orchitis in Rats
Source: Biology (Basel). 2024 Apr 19;13(4):278. doi: 10.3390/biology13040278 (PMC11048156; doi:10.3390/biology13040278)
Supplement: Supplementary file 1 [file biology-13-00278-s001.zip]

Archive with 3 entries (3 files):
- Figure S1 Biopsies PAS staining.pdf
- Figure S2 EAO PAS staining.pdf
- revision  Table S1. Serum hormonal levels in human and rat orchitis.pdf
